# Supplementary material for: The genetic architecture of temperature adaptation is shaped by population ancestry and not by selection regime
Source: Genome Biol. 2021 Jul 16;22:211. doi: 10.1186/s13059-021-02425-9 (PMC8285869; doi:10.1186/s13059-021-02425-9)
Supplement: Supplementary file 2 — Additional file 2: Table S1. Details of DNA extraction, Illumina library preparation and sequencing for all samples used in this study. [file 13059_2021_2425_MOESM2_ESM.xls]

## Sheet: final
Sample name	Method for DNA isolation	Amount of starting material	Fragmentation method	Kit	Size selection method	Insert size (bp)	Polymerase	No. of PCR cycles	Sequencing platform	Read length (bp)	SRA Project	SRA run accession no.	Published in	SRA label in original study
Founder females A	DNeasy Blood and Tissue Kit1 including RNase A treatment	5 µg	Nebulizer	Illumina Paired-End DNA Sample Prep protocol4	Agarose gel	210	Phusion4,5	10	GAIIx	2 x 74	PRJEB27022	ERR2602325, ERR2602327	Mallard et al. (2018)	Founder Females A
Founder females A	DNeasy Blood and Tissue Kit1 including RNase A treatment	5 µg	Nebulizer	Illumina Paired-End DNA Sample Prep protocol4	Agarose gel	210	Phusion4,5	10	GAIIx	2 x 76	PRJEB27022	ERR2602326, ERR2602328	Mallard et al. (2018)	Founder Females A
Founder females B	DNeasy Blood and Tissue Kit1 including RNase A treatment	5 µg	Covaris S23	Illumina Paired-End DNA Sample Prep protocol4	Agarose gel	340	Phusion4,5	10	HiSeq 2000	2 x 100	PRJEB27022	ERR2602329	Mallard et al. (2018)	Founder Females B
Founder females A+B	DNeasy Blood and Tissue Kit1 including RNase A treatment	4 µg	Covaris S23	NEBNext Mastermix Kit E6040L and NEB Multiplex Oligos (single-index) for Illumina5	AMPure XP beads6	380	NEB Q55	6	HiSeq 2500	2 x 120	PRJEB27022	ERR2602343, ERR2602344	Mallard et al. (2018)	Founder Females A+B
Hot F2 r. 1	DNeasy Blood and Tissue Kit1 including RNase A treatment	5 µg	Covaris S23	Illumina Paired-End DNA Sample Prep protocol4	Agarose gel	340	Phusion4,5	10	HiSeq 2000	2 x 100	PRJEB27022	ERR2602330	Mallard et al. (2018)	Evolved F2 - replicate 1
Hot F15 r. 1	High salt extraction protocol2 including RNase A1 treatment	5 µg	Covaris S23	Illumina Paired-End DNA Sample Prep protocol4	Agarose gel	300	Phusion4,5	10	GAIIx	2 x 76	PRJEB39259	ERR4421060 ERR4465497 ERR4465395	This study	Portugal hot-evolved F15 Replicate 1
Hot F15 r. 2, 4	High salt extraction protocol2 including RNase A1 treatment	4 µg	Covaris S23	NEBNext Mastermix Kit E6040L and NEB Multiplex Oligos (single-index) for Illumina5	AMPure XP beads6	380	NEB Q55	6	HiSeq 2500	2 x 120	PRJEB39259	ERR4465695 ERR4466899 ERR4467378	This study	Portugal hot-evolved F15 Replicate 2 + Replicate 4
Hot F15 r. 3	High salt extraction protocol2 including RNase A1 treatment	5 µg	Covaris S23	Illumina Paired-End DNA Sample Prep protocol4	Agarose gel	320	Phusion4,5	10	GAIIx	2 x 101	PRJEB39259	ERR4467145 ERR4467210	This study	Portugal hot-evolved F15 Replicate 3
Hot F15 r. 5	High salt extraction protocol2 including RNase A1 treatment	5 µg	Covaris S23	NEBNext DNA Sample Prep modules5	Agarose gel	350	Phusion5	10	HiSeq 2000	2 x 100	PRJEB39259	ERR4467750	This study	Portugal hot-evolved F15 Replicate 5
Hot F37 r. 1	High salt extraction protocol2 including RNase A1 treatment	5 µg	Covaris S23	NEBNext DNA Sample Prep modules5	Agarose gel	280	Phusion5	10	HiSeq 2000	2 x 100	PRJEB39259	ERR4471471	This study	Portugal hot-evolved F37 Replicate 1
Hot F37 r. 2, 4	High salt extraction protocol2 including RNase A1 treatment	4 µg	Covaris S23	NEBNext Mastermix Kit E6040L and NEB Multiplex Oligos (single-index) for Illumina5	AMPure XP beads6	380	NEB Q55	6	HiSeq 2500	2 x 120	PRJEB39259	ERR4468090 ERR4468317	This study	Portugal hot-evolved F37 Replicate 2 + Replicate 4
Hot F37 r. 3, 5	High salt extraction protocol2 including RNase A1 treatment	5 µg	Covaris S23	NEBNext DNA Sample Prep modules5	Agarose gel	280	Phusion5	10	HiSeq 2000	2 x 100	PRJEB39259	ERR4468251 ERR4468255 ERR4468254 ERR4468253	This study	Portugal hot-evolved F37 Replicate 3 + Replicate 5
Hot F59 r. 1, 3, 5	High salt extraction protocol2 including RNase A1 treatment	2 µg	Covaris S23	Reagents of TruSeq Paired-End Sequencing Kit4; ligation of TruSeq single-index adapters followed by pooling of ligated fragments; PCR amplification of the multiplexed size-selected fragments using the TruSeq mastermix4	Agarose gel	270	TruSeq PCR Mastermix4	10	HiSeq 2000	2 x 100	PRJEB27022	ERR2602337, ERR2602338, ERR2602339, ERR2602340, ERR2602341, ERR2602342	Mallard et al. (2018)	Evolved F59 - replicate 1, Evolved F59 - replicate 3, Evolved F59 - replicate 5
Hot F59 r. 1, 3, 5	High salt extraction protocol2 including RNase A1 treatment	1 µg	Covaris S23	Reagents of NEBNext Ultra DNA library preparation kit E7370L5; size selection of each individual library on agarose gels; PCR amplification of individual libraries using NEB Multiplex (single-index) primers5 followed by pooling	Agarose gel	310	NEB Q55	10	HiSeq 2000	2 x 100	PRJEB27022	ERR2602331, ERR2602332, ERR2602333, ERR2602334, ERR2602335, ERR2602336	Mallard et al. (2018)	Evolved F59 - replicate 1, Evolved F59 - replicate 3, Evolved F59 - replicate 5
Hot F59 r. 2, 4	High salt extraction protocol2 including RNase A1 treatment	4 µg	Covaris S23	NEBNext Mastermix Kit E6040L and NEB Multiplex Oligos (single-index) for Illumina5	AMPure XP beads6	380	NEB Q55	6	HiSeq 2500	2 x 120	PRJEB27022	ERR2602345, ERR2602346	Mallard et al. (2018)	Evolved F59 - replicate 2, Evolved F59 - replicate 4
Cold F3 r. 1, 2	High salt extraction protocol2 including RNase A1 treatment	1 µg	Covaris S23	Reagents of NEBNext Ultra DNA library preparation kit E7370L5; size selection of each individual library on agarose gels; PCR amplification of individual libraries using NEB Multiplex (single-index) primers5 followed by pooling	Agarose gel	310	NEB Q55	10	HiSeq 2000	2 x 100	PRJEB39259	ERR4471886, ERR4472452, ERR4472509, ERR4472517	This study	Portugal Cold-evolved F3
Cold F11 - F51 r. 1 – 5	High salt extraction protocol2 including RNase A1 treatment	3 µg	Covaris S23	TruSeq DNA PCR-Free Library Prep Kit4	AMPure XP beads6	500	PCR-free	PCR-free	HiSeq 2500	2 x 125	PRJEB39259	ERR4494756 ERR4494757 ERR4494930 ERR4494967 ERR4494986 ERR4495922 ERR4496029 ERR4496066 ERR4496211 ERR4496218 ERR4496229 ERR4498239 ERR4501052 ERR4501094 ERR4501105 ERR4501110 ERR4501118 ERR4501120 ERR4501130 ERR4501133 ERR4501135 ERR4501198 ERR4501201 ERR4507086 ERR4507149	This study	Portugal Cold-evolved F11 – F51; replicate 1 - 5
Haplotypes of the Portugal founder population	High salt extraction protocol2 including RNase A1 treatment	ca. 150 ng	Covaris S23	NEBNext Mastermix Kit E6040L5 and TruSeq single-index adapters4	AMPure XP beads6	320	TruSeq PCR Mastermix4	10	HiSeq 2000	2 x 100	PRJEB39894	ERR4467441 ERR4467769 ERR4467770 ERR4467771 ERR4467772 ERR4467773 ERR4467774 ERR4467775 ERR4467776 ERR4467777 ERR4467778 ERR4467779 ERR4467780 ERR4467781 ERR4467782 ERR4467783 ERR4467784 ERR4467785 ERR4467786 ERR4467787 ERR4467788 ERR4467789 ERR4467790 ERR4467791 ERR4467792 ERR4467793 ERR4467794 ERR4467795 ERR4467796 ERR4467797 ERR4467798 ERR4467799 ERR4467800 ERR4467801 ERR4467802 ERR4467803 ERR…	Langmüller et al. (2020)	I002
189 haplotypes of the Florida founder population	High salt extraction protocol2 including RNase A1 treatment	ca. 150 ng	Covaris S23	NEBNext Ultra II DNA Library Prep Kits (E7645L)5	AMPure XP beads6	260	NEB Q55	7 - 10	HiSeq X Ten	2 x 150		ERR2927691- ERR2927879	Howie et al. (2019)	Dsim_Fl_BASE_Iso_1 - Dsim_Fl_BASE_Iso_217
1 Qiagen, Hilden, Germany
2 Based on Miller S, Dykes DD, Polesky HF (1988) A simple salting out procedure for extracting DNA from human nucleated cells. Nucleic Acids Research, 16, 1215.
3 Covaris, Inc. Woburn, MA, USA
4 Illumina, San Diego, CA
5 New England Biolabs, Ipswich, MA
6 Beckman Coulter, Carlsbad, CA
